# Supplementary material for: Exploring Autologous Dendritic Cells for T Cell Modulation: A Step Towards Personalized Medicine in Leishmaniasis
Source: Cells. 2026 May 18;15(10):919. doi: 10.3390/cells15100919 (PMC13204335; doi:10.3390/cells15100919)
Supplement: Supplementary file 1 [file cells-15-00919-s001.zip]

Archive with 2 entries (2 files):
- revised_DC_Tcell_TableS1 .pdf
- revised_DC_Tcell_TableS2.pdf
